# Supplementary material for: How curriculum delivery translates into entrepreneurial skills: The mediating role of knowledge of information and communication technology
Source: PLoS One. 2022 May 11;17(5):e0265880. doi: 10.1371/journal.pone.0265880 (PMC9094538; doi:10.1371/journal.pone.0265880)
Supplement: S1 File — (XLSX) [file pone.0265880.s001.xlsx]

## Sheet: Sheet1
Case ID	Background	CM1	CM2	CM3	CM4	CM5	CM6	CM7	CO1	CO2	CO3	ES1	ES2	ES3	ES4	ES5	ES6	ES7	ES8	ES9	FA1	FA2	FA3	FA4	FA5	FA6	Gender	ICT1	ICT2	ICT3	ICT4	ICT5	ICT6	ICT7	TS1	TS2	TS3	TS4	TS5	TS6
1	1	3	2	6	1	3	4	5	4	5	3	6	4	6	7	2	3	5	7	5	2	3	5	2	5	5	2	3	2	5	5	3	3	3	4	1	1	2	2	1
2	2	2	2	3	2	4	2	2	1	2	2	2	1	1	1	1	1	2	2	2	1	1	2	2	2	1	2	1	2	2	2	1	1	2	1	1	3	1	1	1
3	1	4	1	1	1	1	1	1	5	6	6	6	5	6	6	6	6	6	5	6	5	6	6	6	6	7	1	6	5	5	6	7	6	6	1	5	1	5	1	4
4	2	3	4	1	3	1	1	3	7	7	7	7	7	7	7	7	7	7	7	7	2	1	1	1	1	1	2	4	4	4	4	6	4	4	1	1	1	1	3	1
5	2	3	1	1	6	1	7	7	6	6	7	6	7	7	7	7	7	7	7	6	1	1	1	1	6	1	1	7	7	7	7	7	7	7	1	2	2	2	1	1
6	1	2	2	2	2	2	2	2	3	2	2	1	3	2	2	2	2	2	3	2	2	2	2	2	2	1	1	2	2	1	1	2	2	2	2	2	1	1	2	2
7	2	3	3	3	5	3	3	3	2	3	1	3	3	6	4	1	4	3	4	3	4	3	4	3	1	3	2	4	4	4	4	1	4	4	2	3	3	3	3	2
8	1	4	6	4	3	3	3	4	7	7	7	7	7	7	7	7	7	7	7	7	4	5	4	6	7	7	1	5	6	5	6	4	4	5	3	7	5	4	5	4
9	1	6	4	1	5	3	5	5	6	5	4	6	6	6	6	5	6	6	5	5	3	3	3	5	3	3	2	2	2	2	2	3	5	4	2	2	3	2	3	3
10	1	5	5	3	4	5	4	4	5	6	6	6	6	5	7	5	5	3	3	6	7	5	6	5	6	3	2	5	3	6	4	3	5	6	5	6	5	6	4	5
11	2	4	5	5	5	4	7	5	5	5	4	4	5	6	6	4	6	5	5	5	4	1	1	1	5	5	2	1	1	5	6	1	6	4	4	5	5	4	5	1
12	2	4	5	5	5	4	7	4	5	5	4	5	6	6	6	4	6	4	4	5	4	1	1	1	5	5	2	1	1	5	6	1	6	4	4	5	5	4	5	1
13	2	2	2	3	6	6	6	6	7	6	6	7	6	6	6	6	7	7	6	6	6	7	6	7	7	6	1	2	6	6	7	6	6	6	2	2	3	3	3	2
14	2	1	1	2	1	2	1	3	1	1	7	1	6	5	4	6	4	3	1	1	1	1	2	7	3	2	2	2	1	5	1	7	4	2	2	3	3	4	4	4
15	1	4	1	4	6	7	5	4	2	3	1	5	7	2	1	3	5	3	1	3	2	3	4	5	6	1	1	4	2	5	2	7	5	3	4	4	4	4	4	4
16	2	6	5	7	7	7	5	4	4	6	5	5	5	7	5	5	3	7	6	6	7	4	7	3	7	7	2	7	6	5	7	7	6	5	3	5	1	3	1	5
17	1	4	4	4	6	1	2	7	1	1	7	7	2	7	6	4	4	6	1	1	5	4	5	6	6	3	1	1	7	5	4	7	4	3	1	1	1	1	1	1
18	2	7	6	4	4	6	6	6	4	4	7	4	4	4	4	4	4	4	1	4	1	1	1	7	7	4	2	4	4	4	4	4	1	1	3	2	2	2	2	3
19	2	5	1	3	5	2	3	4	3	1	1	3	2	3	3	3	3	1	3	1	1	2	3	1	3	1	2	1	2	1	2	1	2	1	3	4	5	3	3	3
20	1	1	7	7	7	7	7	6	6	6	6	6	7	7	7	7	7	7	6	6	7	6	7	6	6	6	2	7	6	7	6	7	7	7	7	7	7	7	7	7
21	1	4	3	4	4	4	4	4	7	3	4	6	7	5	5	7	6	6	5	3	6	6	6	7	6	7	1	7	6	6	6	3	6	6	4	5	3	6	7	4
22	2	4	4	4	4	4	5	5	6	7	4	5	6	6	4	4	6	7	4	7	3	4	3	5	3	3	2	4	4	4	4	3	4	4	1	3	3	4	4	2
23	2	5	3	3	4	5	5	4	4	4	7	6	6	6	4	4	5	4	6	4	5	4	2	6	4	3	2	4	5	4	4	1	3	3	4	5	5	6	6	3
24	2	4	4	3	3	3	3	3	5	5	5	5	6	6	6	6	5	4	5	5	6	6	6	6	6	6	2	4	4	4	4	4	4	4	3	3	3	3	3	3
25	2	4	6	4	7	7	7	7	7	7	7	7	7	7	7	7	7	6	7	7	5	5	5	7	7	7	2	4	7	7	7	7	4	4	5	7	7	7	7	5
26	1	5	1	4	4	4	4	4	5	4	7	3	7	7	7	7	7	7	7	4	5	7	7	7	7	6	2	3	4	4	4	3	6	6	7	7	6	6	6	7
27	1	7	6	1	6	2	4	1	6	6	7	7	6	5	1	4	2	3	4	6	7	6	4	3	5	5	1	7	6	5	4	6	2	1	6	6	5	2	1	7
28	2	5	5	4	5	4	4	4	7	7	7	7	7	7	7	7	7	7	7	7	2	2	2	6	6	2	2	3	2	2	2	2	5	5	4	5	5	5	4	4
29	2	3	3	3	2	3	3	4	4	5	6	7	6	3	2	2	5	5	4	5	3	5	6	3	5	3	2	3	6	3	3	2	6	7	4	3	5	4	3	3
30	2	2	3	2	2	2	3	3	5	5	4	4	4	5	4	4	5	6	4	5	4	4	7	6	4	3	2	2	5	5	5	3	4	4	2	4	3	1	4	2
31	1	1	1	1	6	4	6	7	1	1	1	1	4	1	1	1	4	4	4	1	6	6	6	6	6	5	1	1	1	1	1	5	1	1	1	1	1	1	1	1
32	2	2	2	2	5	6	6	6	5	6	7	3	6	5	5	3	6	6	6	6	5	5	2	5	2	4	1	4	3	4	5	2	4	5	1	2	5	5	5	2
33	2	2	1	1	1	3	6	5	2	3	2	2	1	1	1	1	1	1	1	3	1	1	1	1	1	1	1	1	1	1	1	7	2	1	1	1	1	1	1	1
34	2	2	2	3	3	2	2	3	4	2	3	4	5	2	4	3	3	4	3	2	4	5	3	4	2	6	2	1	3	3	1	2	1	3	2	1	3	2	3	3
35	2	7	5	5	7	7	5	7	6	6	7	6	7	6	6	6	7	7	7	6	3	4	1	6	6	6	2	6	6	4	7	7	6	7	3	5	1	3	1	5
36	1	2	1	1	1	1	3	4	7	7	7	7	7	7	7	7	7	7	7	7	6	6	6	6	6	6	1	7	7	7	7	7	6	6	3	3	5	5	6	1
37	2	2	4	3	6	6	7	6	5	5	6	6	6	6	7	5	4	5	6	5	7	5	7	6	6	5	2	5	5	5	6	6	6	7	3	5	6	6	6	1
38	2	3	1	3	3	1	2	3	1	3	5	5	3	3	3	3	4	3	5	3	2	3	2	2	3	2	2	2	7	1	1	3	3	2	3	2	3	1	2	3
39	2	4	2	2	2	2	4	2	5	5	4	4	5	5	5	4	5	5	5	5	5	5	5	7	5	4	2	2	2	2	2	2	2	2	2	4	4	4	2	1
40	2	5	1	1	4	2	4	4	6	5	6	5	6	6	5	5	6	6	6	5	6	6	5	6	5	5	2	4	2	4	2	5	2	2	5	5	5	5	5	4
41	2	5	5	3	3	3	5	4	6	7	7	6	6	6	6	6	6	6	6	7	5	5	5	5	6	6	2	3	3	3	4	3	3	3	5	5	5	5	5	4
42	2	2	1	2	4	4	5	5	5	6	6	6	6	6	6	7	7	5	6	6	6	6	6	7	5	7	2	7	6	6	6	6	6	5	6	7	5	4	3	7
43	2	4	5	3	3	4	4	5	4	5	5	5	6	4	6	6	5	4	5	5	5	5	5	5	5	4	2	3	3	3	4	4	4	4	4	4	5	3	4	4
44	1	4	4	4	4	4	3	3	5	3	4	4	3	3	4	4	4	5	3	3	5	4	3	5	4	3	1	4	4	3	5	3	3	4	5	5	4	3	5	3
45	2	2	4	2	7	7	7	7	7	7	7	7	7	7	7	7	7	7	7	7	6	6	6	6	6	4	1	7	7	7	7	5	5	5	4	4	4	4	5	4
46	2	6	5	6	3	7	6	2	6	7	6	5	7	6	7	6	7	7	3	7	6	3	2	5	3	6	2	6	7	6	7	6	5	5	3	7	7	7	7	7
47	1	6	6	7	6	5	6	6	4	6	6	6	6	5	6	4	7	3	6	6	5	5	5	5	6	6	2	6	7	6	6	6	5	6	6	5	5	5	6	6
48	2	5	5	2	5	5	5	5	5	6	6	4	6	6	6	6	5	6	6	6	5	5	3	5	5	5	1	4	4	5	6	4	4	5	2	3	5	5	5	3
49	1	6	6	5	6	6	6	5	4	4	6	4	5	6	5	3	5	5	5	4	6	5	3	4	7	6	2	4	1	6	6	3	6	4	2	7	7	7	7	6
50	1	3	2	1	2	3	4	3	7	7	7	7	7	7	7	7	7	7	7	7	5	5	5	7	6	7	2	5	5	5	6	4	6	7	4	5	2	3	4	3
51	2	3	5	3	4	5	5	4	6	6	5	6	6	6	6	5	6	6	5	6	5	5	3	5	4	5	2	5	4	4	4	4	4	4	4	4	5	4	4	3
52	2	1	1	2	4	4	6	4	7	6	6	6	6	7	6	6	6	6	6	6	2	3	6	2	3	3	1	3	2	3	1	5	3	1	4	1	1	4	3	4
53	2	4	3	5	4	5	5	3	5	5	6	5	6	7	7	7	7	6	5	5	5	4	1	5	5	5	2	1	1	3	5	1	5	5	5	4	5	4	5	6
54	2	2	2	2	4	2	4	4	6	6	6	6	2	6	2	6	6	6	6	6	6	6	6	6	6	6	2	2	6	2	2	6	6	6	2	4	5	5	5	2
55	2	5	5	6	3	6	7	3	7	1	5	1	3	5	3	3	3	5	5	1	5	7	1	5	3	3	1	3	1	1	2	2	3	2	3	3	7	5	3	7
56	2	2	2	2	2	3	2	3	2	2	4	4	4	2	4	4	4	2	3	2	3	2	2	3	2	2	1	3	3	3	3	3	3	2	3	2	3	3	2	2
57	2	4	2	4	6	4	4	7	7	4	3	4	1	1	4	6	4	4	4	4	6	6	4	7	5	4	2	3	7	7	5	3	7	6	4	5	5	7	7	4
58	1	5	3	5	6	7	6	5	6	7	7	5	7	4	5	4	4	5	6	7	3	1	1	4	5	2	1	6	6	6	5	7	5	4	1	5	5	4	4	4
59	1	5	6	6	4	6	5	3	5	6	6	5	6	5	5	4	6	5	5	6	5	6	5	7	6	6	1	7	6	6	6	3	5	4	6	5	6	4	5	5
60	2	2	2	2	2	3	5	5	2	2	3	4	7	5	4	5	5	4	2	2	1	3	4	3	3	3	2	3	3	3	3	3	3	3	3	3	5	3	4	4
61	2	6	4	3	6	4	3	5	4	4	4	4	7	6	4	6	7	7	7	4	3	4	3	4	3	6	2	7	5	3	2	4	5	4	2	2	4	2	3	4
62	2	4	5	3	6	4	4	5	3	4	4	5	6	2	4	3	5	5	3	4	4	5	3	4	6	3	2	7	3	4	5	6	2	7	7	5	7	3	5	3
63	1	2	4	5	7	6	5	6	3	5	7	3	6	5	6	4	6	1	4	5	5	6	3	7	6	6	1	7	7	7	7	3	3	4	1	3	2	3	3	4
64	1	6	5	7	3	1	3	7	2	4	3	5	3	4	5	4	3	3	4	4	7	3	5	2	1	1	1	4	2	5	3	1	3	1	2	3	1	5	1	3
65	1	6	7	4	4	5	4	5	6	6	7	7	6	6	6	7	7	6	5	6	6	7	5	5	4	6	1	6	5	5	5	6	5	6	4	7	6	5	6	5
66	2	5	2	3	2	2	2	3	6	6	5	4	5	6	5	6	5	5	6	6	5	6	5	6	5	5	2	7	2	6	6	4	6	6	5	6	5	4	5	4
67	2	1	5	6	5	1	5	4	4	6	2	3	6	4	5	6	5	6	6	6	5	6	1	5	6	5	1	6	4	5	6	4	4	5	5	5	2	5	6	6
68	1	2	2	2	5	4	6	6	6	6	7	5	6	6	5	4	6	5	5	6	3	1	1	5	5	3	1	5	4	3	5	3	6	6	6	5	4	5	6	5
69	2	6	6	6	6	4	6	6	6	5	6	5	5	6	6	6	6	6	6	5	6	6	6	6	6	6	1	6	6	6	6	6	7	7	6	6	6	6	6	6
70	1	5	4	4	6	4	6	3	5	5	6	4	6	6	6	6	4	4	5	5	5	4	6	6	5	6	2	6	5	4	6	7	5	7	5	3	6	6	6	5
71	2	5	1	4	5	4	1	4	6	1	4	4	6	6	6	6	2	3	3	1	5	4	2	5	4	4	2	1	1	5	5	5	1	1	5	5	5	4	3	4
72	2	5	4	1	5	6	4	5	3	3	2	1	1	4	3	4	1	2	3	3	4	1	3	4	5	3	1	4	1	1	2	2	1	1	1	3	3	4	5	2
73	2	3	2	1	6	4	6	6	6	5	6	6	6	6	6	7	6	6	5	5	1	1	1	2	1	2	2	1	5	1	1	3	1	1	1	1	2	1	1	1
74	2	4	5	3	5	4	5	5	3	2	4	3	4	7	7	7	5	4	4	2	3	7	3	6	2	5	2	4	7	7	7	4	3	3	3	3	3	3	3	3
75	1	7	7	3	7	5	5	4	3	3	3	5	6	5	4	4	3	2	2	3	5	4	6	3	3	6	1	6	5	5	4	5	2	2	3	6	5	5	7	4
76	1	6	4	4	6	6	6	6	6	6	7	6	7	7	7	6	7	7	7	6	6	6	6	7	6	6	2	3	4	5	6	4	7	7	6	7	6	7	7	7
77	1	5	1	3	4	6	7	3	5	6	5	5	4	5	6	3	7	5	4	6	1	2	3	4	5	2	2	1	3	6	2	3	6	7	4	3	1	3	4	1
78	1	2	6	1	7	7	7	7	3	3	7	4	6	5	6	6	6	5	3	3	4	4	5	5	5	6	1	7	6	6	6	6	6	7	3	1	3	4	5	3
79	2	3	5	4	2	4	6	7	7	6	7	6	6	7	5	5	4	6	6	6	5	6	6	6	6	6	1	5	1	4	5	4	1	2	5	3	4	5	6	7
80	1	6	4	7	6	4	5	6	7	7	6	4	5	5	7	7	5	5	6	7	6	6	7	7	7	6	2	1	5	5	6	7	7	7	5	6	5	5	3	6
81	2	2	2	2	5	2	4	4	6	4	5	4	6	5	5	6	6	5	6	4	5	5	5	5	5	5	2	3	5	5	5	3	5	5	2	3	3	2	3	2
82	2	6	5	5	3	6	2	6	4	6	6	7	6	6	4	3	5	3	3	6	4	6	3	4	6	6	2	5	6	3	6	4	6	6	4	6	4	7	5	3
83	2	2	2	2	5	5	5	4	6	6	6	6	6	6	6	6	6	6	6	6	5	5	3	4	4	5	2	4	4	5	6	5	6	6	2	5	2	5	5	2
84	1	5	7	6	5	6	4	6	5	7	5	3	6	5	4	6	6	4	6	7	7	4	4	7	7	4	1	3	4	3	6	6	7	5	7	6	5	4	5	5
85	2	4	7	7	6	7	6	7	6	5	7	5	5	6	6	5	5	5	7	5	3	4	4	4	4	6	2	6	7	5	6	7	6	6	5	7	6	6	6	5
86	1	3	5	6	6	3	6	4	6	6	7	6	5	7	5	7	3	6	6	6	4	7	7	1	7	3	1	7	1	3	3	1	5	3	3	3	4	4	3	4
87	2	5	3	4	3	4	3	4	7	7	7	5	6	7	7	6	6	6	4	7	3	2	3	5	2	3	1	5	5	5	5	4	5	4	3	3	4	2	6	5
88	2	6	6	23	6	5	5	5	6	6	5	5	6	6	6	7	6	6	5	6	5	5	2	5	5	3	2	5	5	4	5	3	4	5	3	3	4	3	3	3
89	1	3	1	2	2	2	2	2	2	7	3	6	7	7	6	4	7	5	4	7	1	2	3	1	1	1	2	7	7	7	6	7	7	7	1	1	4	4	4	1
90	2	3	4	5	5	5	5	4	5	5	5	5	5	5	6	5	5	6	5	5	5	5	5	5	5	6	2	5	5	5	5	5	5	5	4	5	5	5	5	4
91	2	3	3	6	3	3	4	4	5	6	5	5	7	5	5	4	6	5	5	6	6	6	5	6	6	5	1	4	5	4	4	4	6	6	6	5	6	6	6	5
92	2	3	3	3	4	3	2	4	5	6	5	5	7	5	7	7	6	7	6	6	4	3	4	5	4	3	2	3	4	4	4	4	4	3	3	3	3	5	4	4
93	2	3	5	5	3	5	3	5	6	6	5	3	7	5	5	7	6	7	6	6	5	3	3	5	5	5	2	5	1	5	5	5	5	5	5	5	5	5	3	5
94	2	3	2	3	3	3	4	3	4	4	6	5	5	5	6	4	5	5	5	4	4	4	5	4	4	4	2	4	4	4	4	4	4	3	3	4	3	3	4	3
95	1	1	3	2	3	2	3	3	2	3	2	3	5	2	3	3	3	3	3	3	1	5	3	2	4	3	1	3	3	1	2	2	2	3	3	5	3	2	3	5
96	2	4	1	1	1	1	1	1	3	3	1	3	4	4	3	6	6	6	4	3	3	7	7	7	6	5	2	7	6	5	4	1	6	5	5	3	4	5	4	3
97	1	5	4	3	4	3	6	5	7	6	6	6	7	7	6	6	7	6	6	6	6	5	6	6	6	6	2	7	7	7	6	6	6	6	5	6	6	6	6	6
98	1	4	4	4	6	3	5	4	6	3	4	2	6	3	1	2	2	4	5	3	3	2	5	6	3	5	2	6	4	5	1	4	1	3	4	7	3	5	3	5
99	2	7	4	3	6	3	5	3	1	1	1	1	4	4	1	4	4	4	5	1	1	1	2	1	1	2	2	4	3	4	4	4	4	3	4	3	4	4	3	3
100	1	7	1	5	5	6	7	5	5	6	7	6	5	6	7	6	5	6	6	6	2	1	2	3	3	2	2	3	2	1	2	2	2	3	4	4	2	1	2	1
101	2	2	1	2	7	5	1	6	5	5	3	6	5	3	4	3	4	1	7	5	7	2	6	3	5	1	1	4	1	7	3	1	4	1	7	7	1	4	7	1
102	2	5	4	6	7	7	7	7	7	7	6	6	5	6	5	6	6	7	6	7	7	7	6	6	6	6	2	5	5	6	6	6	5	5	7	7	5	5	5	5
103	2	5	5	5	5	5	5	5	6	6	5	6	6	6	6	6	6	6	6	6	6	6	5	6	6	6	2	6	6	6	6	6	5	5	5	5	5	5	5	5
104	1	5	4	6	5	6	5	6	5	6	6	5	7	5	6	6	5	5	7	6	5	6	6	6	6	6	1	5	6	5	6	6	6	5	5	5	6	5	6	6
105	2	5	4	6	4	5	5	4	7	7	7	6	4	6	6	6	7	7	5	7	6	2	6	5	6	6	2	6	5	1	3	3	6	3	5	4	7	6	5	6
106	1	2	3	4	4	4	5	4	5	5	4	4	4	5	5	5	4	4	5	5	5	5	5	5	5	5	1	4	4	4	4	4	4	4	5	5	4	4	4	5
107	1	3	3	4	4	5	5	2	6	6	6	6	6	6	6	6	6	6	6	6	5	3	4	5	5	5	1	6	5	5	5	3	5	5	4	6	5	6	4	6
108	2	3	4	5	1	3	1	7	6	5	7	6	1	6	7	5	4	6	5	5	5	3	6	6	6	5	1	4	6	5	5	5	5	6	5	3	5	7	1	7
109	1	2	5	3	5	3	5	3	5	5	3	4	5	4	4	5	5	4	4	5	5	4	3	5	4	5	2	4	3	5	3	3	2	1	5	3	5	3	4	5
110	1	6	5	5	4	5	5	4	7	7	5	5	6	5	4	5	6	5	6	7	3	4	4	5	5	6	2	5	4	5	6	6	5	6	4	6	5	6	6	5
111	2	5	5	3	3	3	3	5	6	6	7	6	6	6	6	5	5	5	5	6	3	5	5	5	5	5	1	5	3	5	3	2	4	4	5	5	5	5	5	5
112	2	6	4	4	5	6	3	4	6	6	1	4	7	6	6	7	7	6	6	6	6	6	7	7	7	6	2	7	7	7	7	4	5	4	4	4	5	4	5	5
113	2	7	6	7	6	7	7	6	7	7	7	5	7	7	6	5	5	5	7	7	1	7	5	7	7	5	1	5	3	6	7	1	6	7	1	1	4	7	6	7
114	1	3	2	3	5	5	5	5	6	6	5	5	6	6	6	6	5	5	5	6	3	3	3	3	3	3	2	5	5	5	5	5	5	5	4	3	5	5	5	3
115	1	3	3	4	5	5	5	5	6	7	6	6	6	6	5	6	5	6	5	7	7	4	4	7	6	5	2	4	5	5	5	6	5	6	6	7	6	6	7	6
116	2	3	3	3	6	6	5	5	6	6	7	5	6	6	6	6	7	6	5	6	6	6	5	7	6	6	2	6	5	5	6	5	6	5	5	6	5	5	6	6
117	1	3	3	3	3	4	4	4	5	5	7	5	4	1	1	1	5	5	5	5	6	6	5	7	6	6	2	4	5	5	5	4	5	5	6	5	5	5	5	5
118	2	2	4	5	5	4	6	5	6	6	7	6	7	6	7	6	7	6	7	6	6	6	4	6	6	5	2	4	4	4	5	6	5	5	4	6	6	6	5	5
119	2	2	4	5	4	4	6	5	6	6	6	6	6	6	6	6	6	6	7	6	6	6	5	6	4	6	2	4	5	4	5	6	5	4	4	6	6	5	5	5
120	1	2	3	5	7	3	5	2	2	7	3	5	7	3	5	3	7	7	2	7	3	3	4	4	6	2	1	3	5	3	5	3	3	5	3	4	4	4	4	3
121	1	5	3	3	5	2	2	2	6	5	5	5	6	2	2	6	6	6	6	5	4	5	5	5	5	5	2	5	5	5	5	5	5	5	6	6	6	6	6	6
122	2	5	2	4	5	4	5	5	6	6	6	6	6	6	6	7	6	6	6	6	7	7	7	7	6	5	2	4	7	6	7	6	6	7	5	6	6	7	7	4
123	1	6	2	6	1	7	7	4	7	7	7	7	7	7	7	7	7	7	7	7	4	2	2	7	7	7	2	7	6	6	7	7	7	7	3	4	3	4	4	3
124	2	6	5	6	6	7	6	6	5	6	6	6	7	6	6	6	6	6	5	6	2	2	1	1	1	2	2	3	5	4	5	5	5	5	2	4	4	3	3	4
125	2	4	3	4	4	4	4	5	6	5	6	5	5	4	5	5	5	5	6	5	5	5	5	6	6	5	2	5	6	5	6	5	4	2	4	6	6	6	6	3
126	2	2	2	4	6	5	7	7	7	7	5	6	6	4	7	7	6	6	7	7	4	4	1	2	5	7	2	3	2	2	4	3	5	4	4	3	6	7	7	5
127	2	4	4	5	6	4	4	5	6	6	7	7	5	5	6	6	6	6	7	6	6	6	5	7	4	6	2	5	6	6	5	7	6	7	5	7	5	7	7	6
128	2	6	5	5	5	5	4	6	6	6	7	7	6	7	7	6	6	7	7	6	5	6	6	6	6	5	2	6	6	6	5	5	6	5	5	5	6	5	5	6
129	2	3	4	4	3	4	5	4	7	3	7	6	7	6	6	6	6	6	5	3	6	6	3	5	6	6	2	5	7	6	6	1	5	6	4	6	5	4	4	3
130	2	3	4	4	3	4	3	3	4	4	4	4	4	4	4	4	4	4	4	4	4	4	4	4	4	4	2	4	3	4	4	3	3	3	4	4	4	4	4	4
131	2	3	4	4	6	6	4	3	3	4	4	4	3	3	4	4	4	4	4	4	4	4	3	4	4	4	2	3	4	3	4	3	3	5	4	3	4	3	3	4
132	2	4	5	5	3	4	6	6	7	7	5	6	7	7	5	5	4	6	6	7	6	7	6	7	5	4	2	3	4	3	3	3	3	3	6	5	4	7	7	4
133	1	3	5	6	6	5	5	4	6	6	5	6	6	5	5	6	7	6	5	6	5	4	5	6	6	6	1	6	5	6	6	6	5	6	4	5	6	5	6	6
134	2	5	5	5	5	2	3	5	4	5	6	6	5	4	4	4	4	4	4	5	5	4	3	5	3	3	2	4	4	4	3	4	4	4	4	5	6	6	6	5
135	1	4	3	7	7	5	6	5	6	4	6	6	4	6	5	7	6	5	5	4	4	5	3	6	4	5	1	5	7	5	6	5	4	7	3	5	5	1	4	4
136	2	2	1	5	1	1	7	1	7	7	7	7	7	7	7	7	7	7	7	7	6	6	7	6	6	7	2	2	7	7	6	7	6	6	6	7	5	6	4	5
137	2	4	7	4	6	5	4	3	5	3	1	4	3	5	4	4	6	4	4	3	1	2	1	7	4	4	2	4	1	1	2	4	4	4	4	3	3	2	4	4
138	2	4	4	4	4	5	6	4	7	7	7	7	7	7	7	7	7	7	7	7	2	1	1	1	4	1	2	4	4	4	3	5	4	4	1	1	1	1	1	2
139	2	4	4	3	4	4	5	5	4	5	5	6	7	6	7	6	7	5	5	5	4	5	4	5	5	5	2	5	4	6	7	4	6	7	5	4	5	4	5	5
140	2	4	4	4	3	3	4	4	5	5	5	5	5	4	5	4	4	5	4	5	4	5	5	5	5	5	2	5	4	5	4	5	4	5	5	5	5	5	5	5
141	2	5	4	4	3	3	5	4	5	3	4	5	4	4	4	5	4	5	4	3	4	4	5	4	4	4	2	4	4	4	4	4	5	4	5	4	5	4	4	5
142	1	4	4	4	4	4	4	4	4	4	6	6	6	7	6	7	6	6	4	4	7	4	4	4	4	4	2	4	4	4	4	6	5	5	7	4	7	7	4	7
143	1	4	4	4	5	4	5	4	4	3	7	3	4	4	6	2	3	5	5	3	3	4	3	3	5	5	2	4	3	4	3	4	3	4	5	3	4	4	4	4
144	1	4	4	4	4	4	4	4	5	6	5	5	4	5	6	6	6	5	5	6	6	5	5	5	5	5	2	5	4	4	5	6	4	4	5	6	6	7	6	5
145	2	3	3	3	4	4	4	4	5	5	4	5	4	6	6	5	5	4	5	5	4	3	3	2	3	2	2	4	4	3	4	3	4	3	4	3	4	3	4	4
146	2	4	4	4	4	7	5	7	6	6	3	6	4	6	5	5	6	6	6	6	5	5	5	5	4	4	2	4	3	4	3	3	4	4	4	5	5	6	7	5
147	1	6	6	5	6	5	3	3	5	5	6	5	5	5	6	5	5	5	6	5	6	5	6	7	6	7	2	6	6	6	5	5	6	5	5	4	3	4	5	5
148	1	6	6	5	6	6	6	5	6	6	6	5	6	5	6	6	4	4	4	6	6	6	5	6	6	5	2	6	7	6	5	5	5	5	5	5	6	7	5	6
149	1	5	4	4	5	6	6	6	7	6	5	6	7	6	7	7	6	7	7	6	5	6	5	5	4	5	2	4	4	5	5	5	6	7	5	6	5	4	5	5
150	2	7	4	7	7	4	4	7	5	7	7	5	5	5	7	7	4	5	4	7	7	7	7	5	7	7	2	4	4	5	5	3	5	7	5	7	7	7	3	5
151	1	7	7	4	7	7	4	5	7	6	4	4	7	6	6	3	6	6	7	6	4	7	2	7	7	7	2	7	4	2	6	4	6	7	7	4	7	7	3	7
152	2	4	3	4	7	5	6	6	6	6	6	6	6	6	6	6	6	6	6	6	5	5	5	5	6	6	2	4	4	4	4	4	6	6	4	7	5	5	5	4
153	1	7	3	6	6	1	3	5	6	4	5	5	3	7	5	6	5	5	4	4	5	6	4	7	2	6	1	4	7	6	7	3	5	3	5	4	2	5	6	3
154	2	6	7	7	7	7	7	4	7	7	7	7	7	7	7	7	7	7	7	7	5	5	6	5	5	6	1	5	5	5	5	7	4	4	5	7	7	4	5	5
155	1	6	5	5	6	6	4	5	3	2	6	6	6	4	6	5	6	6	6	2	3	6	5	4	5	6	1	5	4	5	6	6	5	6	5	3	2	3	4	4
156	2	4	7	6	4	6	7	5	4	6	5	6	4	4	6	6	4	4	4	6	6	7	7	6	7	7	2	4	5	7	5	7	5	6	6	5	6	6	6	6
157	2	5	5	4	5	6	3	3	4	4	5	5	4	5	6	5	5	5	5	4	5	6	5	4	6	6	1	6	6	3	5	6	5	6	2	4	3	6	2	2
158	2	3	4	4	2	3	4	6	7	7	7	7	6	7	7	6	7	6	7	7	6	5	7	7	7	6	2	5	1	6	7	7	6	5	5	7	6	4	4	7
159	2	5	6	5	6	1	5	7	7	7	7	6	7	4	7	7	6	6	7	7	7	7	7	7	7	6	1	6	5	6	6	7	6	7	6	7	6	7	6	4
160	2	5	4	4	4	5	6	4	7	7	7	7	7	7	7	7	7	7	7	7	2	1	1	2	4	2	2	5	4	4	3	5	4	4	1	2	4	2	4	1
161	2	6	4	4	6	4	6	6	4	5	5	6	6	7	7	5	6	7	7	5	5	6	7	6	6	6	2	6	6	5	6	7	6	6	6	6	4	5	7	5
162	1	6	5	5	6	6	6	6	6	6	7	7	7	7	7	6	7	6	7	6	6	5	6	7	6	7	2	4	5	7	7	6	7	7	6	7	7	7	7	7
163	2	4	6	6	4	4	5	6	6	6	6	6	7	6	6	6	6	6	6	6	5	6	6	6	6	6	2	6	7	6	6	5	6	6	6	7	6	5	6	6
164	2	6	5	5	3	5	3	5	6	5	4	7	6	5	7	7	6	5	7	5	5	5	7	5	7	7	1	5	7	5	7	7	6	7	7	5	5	7	5	6
165	1	6	4	3	4	6	5	7	2	3	1	3	6	7	6	2	7	2	1	3	4	3	7	4	4	5	2	3	5	5	6	5	6	6	3	3	3	5	3	5
166	1	4	1	5	6	7	5	4	4	4	7	5	4	6	6	2	4	4	4	4	2	2	4	2	4	4	2	2	6	4	4	4	2	4	2	7	7	7	7	7
167	1	4	1	5	6	7	5	4	4	7	7	6	7	7	7	7	6	5	6	7	6	6	7	6	7	6	2	6	7	7	6	7	6	7	2	7	7	7	7	7
168	1	5	4	4	4	4	6	3	5	4	6	4	6	6	6	6	4	5	5	4	5	5	5	6	6	6	2	7	6	6	6	6	6	6	5	3	3	6	6	5
169	1	5	5	3	4	4	3	1	4	3	7	4	2	4	3	1	1	4	7	3	1	1	1	1	1	1	1	4	6	4	4	1	3	1	1	4	1	3	1	4
170	1	5	5	4	5	4	5	5	5	4	6	4	5	5	5	5	5	6	5	4	3	4	3	4	4	3	2	3	3	4	3	3	4	3	2	3	4	3	3	3
171	1	4	3	5	4	2	4	1	5	3	4	6	5	7	5	5	4	5	6	3	2	2	1	1	2	1	1	3	2	1	3	3	1	1	2	1	2	4	1	3
172	2	6	2	2	6	6	6	6	6	6	6	6	6	6	6	6	6	6	6	6	6	6	2	6	6	2	2	6	6	6	6	6	6	6	2	6	6	6	6	6
173	1	6	5	1	5	5	3	1	4	1	1	1	5	6	5	3	1	1	1	1	5	7	1	7	1	3	1	1	5	7	1	1	5	5	1	6	1	5	5	1
174	1	3	3	2	6	1	5	1	1	6	1	2	1	5	4	4	6	3	5	6	7	6	4	3	2	7	1	5	5	3	5	4	1	5	3	7	3	7	2	5
175	1	3	4	4	3	32	5	5	4	5	6	6	3	4	6	6	5	5	2	5	3	2	5	6	2	2	2	2	4	5	2	3	3	3	1	3	4	6	3	3
176	2	2	2	5	5	3	2	2	5	5	6	6	5	5	5	5	6	6	5	5	6	6	6	6	6	6	2	3	4	5	2	2	2	6	2	2	2	6	6	2
177	1	6	4	6	6	5	4	6	7	7	5	5	7	6	7	7	6	6	7	7	5	4	4	4	5	4	2	6	5	4	3	6	4	3	5	6	6	5	4	4
178	1	6	5	3	6	6	6	6	6	6	6	6	6	6	6	6	6	6	6	6	6	5	5	6	6	6	2	3	5	5	4	4	5	5	3	4	5	6	6	5
179	1	6	6	4	5	7	6	4	5	4	2	6	4	4	7	5	3	5	4	4	4	4	3	5	4	5	2	4	5	4	5	4	4	4	5	3	5	4	5	5
180	2	2	1	5	1	1	7	1	7	7	7	7	7	7	7	7	6	7	7	7	7	7	7	7	7	6	2	1	7	7	7	7	7	7	6	7	5	5	4	5
181	1	4	3	6	6	7	6	6	6	7	6	6	7	7	7	7	7	6	6	7	6	6	5	6	6	6	2	6	5	6	7	6	6	5	7	6	6	6	5	7
182	1	3	5	3	5	5	5	4	4	5	7	5	7	5	3	6	4	5	4	5	5	4	5	3	6	5	1	5	5	5	4	5	6	6	5	5	5	4	5	5
183	1	6	4	1	5	4	6	5	2	1	4	4	4	4	1	2	2	5	3	1	7	7	5	6	4	6	1	5	2	5	3	5	5	4	3	6	5	6	5	3
184	2	2	5	4	6	3	5	6	4	4	4	4	6	6	6	5	5	4	4	4	6	6	3	4	5	4	1	1	3	3	1	1	1	1	2	4	2	2	2	2
185	1	5	5	5	6	6	6	7	6	7	5	6	6	7	7	7	7	6	6	7	1	6	5	4	4	4	2	4	4	5	4	5	5	7	6	6	7	6	7	6
186	2	5	4	6	5	3	2	5	5	6	4	5	5	5	5	5	4	4	7	6	6	6	6	6	6	6	2	4	4	3	4	4	3	3	6	6	6	6	6	6
187	1	4	5	5	3	5	3	4	5	4	4	5	6	6	5	5	5	4	4	4	6	6	5	5	6	5	1	3	3	3	2	5	5	4	5	4	3	5	6	5
188	2	5	3	5	4	5	6	6	4	6	6	5	6	6	6	6	6	5	5	6	5	5	6	7	5	6	2	6	5	6	5	5	5	5	6	5	6	7	6	6
189	1	5	6	5	5	5	5	5	6	6	6	6	5	3	3	3	3	3	6	6	6	6	6	6	6	6	2	6	5	6	6	6	4	4	6	6	6	6	6	6
190	2	5	3	2	5	7	7	5	4	4	3	3	5	5	5	3	5	5	5	4	3	5	1	5	5	5	2	5	3	3	5	4	5	5	5	5	5	4	5	4
191	1	6	5	3	2	6	3	6	6	1	5	5	5	4	6	6	6	5	3	1	3	4	5	3	5	3	2	3	5	7	4	5	7	5	5	4	7	6	7	7
192	2	4	6	4	2	6	6	6	7	4	7	7	7	6	5	4	7	3	6	4	6	7	6	7	4	7	2	4	6	7	6	7	7	6	7	6	7	6	7	7
193	2	4	4	4	4	5	6	6	4	4	4	5	6	6	5	5	5	6	4	4	5	5	4	5	5	5	2	3	6	5	5	5	5	5	4	5	5	5	5	5
194	2	6	4	6	4	5	5	2	5	6	6	6	6	5	6	6	6	6	6	6	5	5	5	5	5	5	2	6	6	6	5	6	6	6	5	5	5	4	4	5
195	2	6	4	6	4	4	5	2	5	6	6	6	5	5	5	5	6	6	6	6	5	5	5	5	5	5	2	6	6	6	5	6	6	6	5	5	5	4	4	5
196	1	6	4	5	7	2	4	5	5	4	5	4	3	7	3	4	2	5	4	4	5	3	5	7	5	6	2	4	6	3	5	5	5	7	4	5	6	3	4	3
197	1	4	4	4	7	5	3	4	4	7	7	4	5	6	6	7	5	7	7	7	2	4	3	4	5	3	2	4	5	4	5	4	7	7	5	4	5	7	4	5
198	1	5	4	4	4	4	4	4	6	6	7	7	5	4	4	4	5	4	4	6	6	6	6	7	7	7	2	4	5	3	4	4	4	5	5	5	4	5	7	4
199	2	5	5	5	3	3	5	5	3	3	1	3	7	7	7	7	5	3	3	3	4	4	1	2	2	1	2	3	3	3	5	3	1	1	2	3	6	6	5	3
200	2	1	5	4	5	5	5	5	6	6	6	6	6	6	5	6	5	6	6	6	4	5	6	5	5	6	2	5	5	5	4	5	5	5	6	6	5	4	5	6
201	2	4	1	2	5	6	1	1	7	6	6	5	5	5	6	6	6	7	7	6	2	3	4	6	6	6	2	7	6	5	6	7	6	6	6	5	6	4	5	5
202	2	3	5	3	4	6	4	4	5	6	4	4	6	5	2	2	5	5	6	6	5	5	5	3	5	6	2	3	2	2	5	3	5	5	2	6	3	6	6	5
203	2	7	2	7	1	7	5	6	6	3	7	6	6	5	7	5	6	5	7	3	7	4	7	3	7	7	2	7	6	5	7	7	7	7	7	7	7	7	7	3
204	2	6	4	5	5	5	5	5	4	6	4	6	5	4	5	3	6	5	6	6	4	4	2	4	4	4	1	4	5	4	4	5	5	4	5	6	5	6	5	6
205	2	5	6	5	5	6	6	6	4	5	5	5	4	5	5	4	4	5	5	5	5	6	6	6	7	6	2	5	4	4	5	5	5	5	5	5	5	6	6	5
206	3	4	4	4	3	4	5	4	4	5	4	7	7	5	5	4	6	4	4	5	3	4	4	4	5	4	2	4	5	4	5	4	5	5	4	4	4	6	4	5
207	2	6	5	4	5	5	6	6	5	5	5	5	7	7	6	6	5	5	7	5	7	7	7	7	7	7	2	6	6	6	5	6	7	6	5	6	6	5	4	6
208	1	5	5	6	6	6	6	6	7	3	6	6	7	4	4	4	6	6	5	3	6	6	7	6	6	6	1	6	6	5	5	7	5	6	7	4	6	7	6	7
209	1	5	5	4	3	5	4	5	4	6	7	5	4	6	6	2	4	7	5	6	2	4	2	5	5	5	2	2	5	4	4	3	4	6	2	7	7	7	7	7
210	2	6	5	4	6	6	6	4	6	6	6	7	6	7	7	7	6	7	7	6	5	6	5	6	6	6	2	6	6	6	6	6	6	6	6	5	6	6	6	6
211	2	5	6	6	6	7	6	6	5	5	5	5	6	6	6	6	6	6	5	5	6	6	5	5	5	5	2	3	3	3	3	3	3	3	5	5	5	5	5	5
212	1	5	5	5	5	5	5	5	5	6	5	5	5	6	6	6	5	6	5	6	5	5	5	5	5	5	2	6	5	5	5	5	5	5	5	5	6	5	5	5
213	2	5	5	2	5	6	6	5	5	5	5	5	5	6	7	7	5	5	5	5	7	7	7	7	7	7	2	7	7	7	7	7	7	7	5	2	2	4	5	4
214	2	6	5	4	6	6	5	4	5	5	6	6	5	5	5	5	5	5	5	5	6	6	4	6	5	5	2	3	5	5	4	3	4	4	3	5	3	4	4	4
215	2	5	3	4	4	5	5	5	5	5	4	6	4	5	6	6	4	5	6	5	5	5	5	6	6	4	1	5	5	5	4	4	4	4	5	6	5	5	5	6
216	2	4	4	6	4	6	6	7	6	6	5	6	6	5	6	6	4	6	5	6	6	5	4	6	5	6	2	6	5	5	6	5	6	5	6	6	4	5	5	6
217	2	4	5	6	7	7	6	7	5	5	7	3	6	7	6	7	5	6	6	5	6	6	7	7	7	6	2	6	6	5	6	5	6	6	6	6	5	7	7	6
218	2	4	4	5	2	6	5	5	3	2	2	2	4	4	3	3	6	4	7	2	5	5	5	6	3	5	2	4	2	2	3	2	3	3	2	2	3	5	4	2
219	2	5	6	4	4	5	6	5	4	3	5	5	4	6	4	4	6	5	3	3	5	6	7	6	5	6	2	2	2	3	4	7	4	4	6	5	5	4	5	4
220	2	4	4	5	6	5	6	6	7	7	5	7	7	6	6	5	7	7	7	7	7	7	4	7	6	5	2	5	3	3	4	5	5	5	6	5	5	4	5	5
221	1	7	7	7	7	7	6	6	7	7	7	7	6	7	7	7	7	6	7	7	7	7	7	7	7	7	2	4	4	4	5	4	5	5	7	7	7	6	5	7
222	2	5	6	6	7	6	6	5	5	6	7	6	6	6	5	7	5	7	6	6	5	5	6	6	6	5	2	7	6	5	6	6	5	6	5	7	5	5	5	5
223	2	5	5	5	6	6	6	5	5	6	7	7	6	6	6	7	5	6	6	6	6	6	6	7	7	7	2	7	7	7	6	6	6	6	6	7	6	7	7	6
224	2	6	5	4	5	5	5	5	6	6	6	5	5	6	6	6	6	6	5	6	5	4	5	5	5	4	2	6	5	5	5	6	5	6	6	5	5	5	5	6
225	2	7	5	5	4	4	4	4	7	7	7	7	7	7	7	7	7	7	7	7	7	7	7	7	7	7	1	6	5	6	6	7	6	6	7	7	7	7	7	7
226	2	5	5	4	3	3	3	3	3	6	6	3	5	6	7	6	5	3	5	6	6	6	5	5	6	6	1	6	6	3	6	6	6	6	2	3	6	2	2	4
227	2	4	4	6	7	7	5	5	7	7	7	7	7	7	7	7	7	7	7	7	4	6	4	5	5	5	1	7	5	6	7	5	6	4	6	7	5	5	4	5
228	2	5	3	5	4	6	6	6	7	7	7	5	7	6	5	6	6	7	6	7	6	4	5	4	6	4	1	4	5	4	3	3	6	6	5	4	5	4	4	4
229	1	5	3	6	7	3	4	5	4	4	7	6	6	4	6	7	5	7	7	4	5	4	5	5	5	5	2	6	5	4	6	6	5	5	5	5	6	4	6	5
230	2	6	5	4	4	5	4	4	5	4	6	5	4	6	5	4	5	5	6	4	4	4	4	6	4	5	2	3	4	4	6	3	6	4	4	4	5	4	4	3
231	2	5	3	5	5	5	5	5	6	6	6	6	6	6	6	6	6	5	5	6	6	6	5	5	5	5	2	5	5	5	5	5	5	5	5	5	5	6	6	6
232	2	5	5	5	4	6	4	6	6	6	6	6	6	6	6	6	6	6	6	6	6	6	4	6	4	6	2	6	6	6	6	6	6	6	6	6	4	6	4	6
233	2	5	4	5	6	6	7	5	5	5	6	6	4	5	7	4	4	5	4	5	5	4	5	5	6	3	2	4	5	5	6	3	5	4	1	4	5	4	4	5
234	2	5	6	4	5	5	6	6	5	4	6	3	5	5	5	4	4	4	5	4	4	6	4	5	6	5	2	4	3	5	1	4	5	3	4	5	6	5	5	5
235	2	4	2	4	4	6	5	5	3	4	4	3	5	4	5	5	4	4	3	4	7	5	3	7	5	6	2	4	5	4	5	3	5	4	4	2	5	2	5	3
236	2	6	5	6	7	5	4	5	5	6	5	6	6	6	5	7	5	6	6	6	6	6	5	7	5	5	2	5	5	6	6	4	6	5	5	6	7	5	5	6
237	1	6	4	5	4	4	5	4	5	5	6	5	6	5	5	6	6	5	6	5	3	3	3	4	4	4	2	3	3	4	3	4	4	4	3	4	5	4	3	4
238	1	4	2	2	3	2	4	4	5	4	4	4	5	5	4	4	6	4	4	4	4	4	3	4	3	3	2	5	5	4	4	5	3	4	2	2	3	3	2	2
239	1	5	6	6	7	5	6	5	7	7	7	6	6	7	7	7	7	6	7	7	6	6	7	6	7	6	1	6	6	6	7	7	7	7	7	6	6	6	6	6
240	1	6	7	7	7	4	7	5	3	5	4	4	7	4	6	6	6	5	5	5	6	7	4	5	6	5	1	6	6	5	7	5	3	4	6	7	4	5	7	6
241	2	6	7	7	6	7	6	7	7	7	7	6	6	7	7	7	7	5	6	7	6	7	5	7	5	7	2	7	6	7	6	5	6	6	7	7	6	7	7	6
242	1	6	6	5	4	4	5	5	7	5	5	6	6	7	6	7	5	6	6	5	7	5	5	6	7	5	2	5	6	7	7	5	7	7	6	7	6	6	6	7
243	2	5	6	4	5	6	4	5	6	5	5	5	6	6	3	7	5	6	5	5	6	5	6	4	6	5	1	4	5	5	4	3	5	4	5	4	7	5	5	4
244	2	6	5	5	5	6	6	7	5	6	5	5	6	5	5	5	6	5	5	6	6	5	5	6	7	1	2	4	4	5	4	3	5	4	4	3	4	3	4	4
245	2	6	5	5	5	5	5	5	5	5	5	5	5	6	6	6	5	5	6	5	6	6	5	6	6	6	2	5	5	5	5	5	5	5	5	6	5	5	5	5
246	1	5	5	4	6	7	6	4	6	6	5	5	6	7	6	5	6	6	5	6	6	6	5	5	5	5	1	7	6	6	6	4	6	6	6	6	6	7	7	7
247	1	6	6	6	6	6	7	6	7	6	7	6	6	7	7	7	6	7	7	6	7	7	6	7	7	6	2	5	7	6	7	6	7	7	4	3	7	7	7	3
248	2	7	4	4	4	4	5	5	6	6	6	6	7	6	7	7	7	6	7	6	4	4	4	5	5	4	2	6	6	5	5	5	6	6	6	6	6	5	5	6
249	2	5	5	4	5	6	6	7	7	7	7	5	6	6	5	5	7	5	5	7	5	4	4	5	5	7	2	3	4	5	6	3	5	4	5	6	6	7	7	7
250	2	6	6	6	4	6	6	6	5	4	3	6	6	6	5	6	6	6	5	4	4	6	6	5	7	6	2	6	5	6	4	5	6	6	6	6	6	6	6	6
251	2	7	6	5	6	5	7	6	6	5	5	6	6	5	6	6	7	7	5	5	6	7	6	7	7	7	2	7	6	6	6	6	6	6	6	7	6	7	5	7
252	2	6	4	5	4	7	4	4	4	5	5	6	6	6	5	6	5	5	7	5	4	4	4	6	5	5	2	5	4	5	4	4	4	4	5	5	4	4	1	5
253	2	2	6	5	7	5	6	7	7	5	7	5	7	6	7	6	6	6	7	5	6	5	6	5	6	5	2	7	6	7	6	6	6	7	7	7	5	7	7	5
254	1	7	5	6	4	5	6	7	5	7	7	5	6	5	5	6	6	5	3	7	7	6	6	7	5	4	2	5	4	5	7	7	4	5	6	5	5	7	5	7
255	2	7	6	7	7	7	5	6	6	6	6	7	7	6	6	6	7	6	6	6	6	6	5	5	7	6	2	5	7	7	7	6	6	5	6	5	6	6	6	7
256	2	7	6	6	2	7	7	2	7	7	7	7	5	7	7	5	5	7	7	7	7	5	7	1	5	7	1	5	1	1	7	1	1	7	7	5	7	6	6	7
257	1	7	6	1	7	7	6	6	5	1	7	7	7	3	5	4	7	7	7	1	1	1	1	1	4	1	1	1	6	7	7	1	6	6	1	2	4	1	1	1
258	2	4	1	2	4	7	7	4	7	7	7	7	7	6	6	6	7	7	6	7	6	7	6	6	6	6	2	4	7	6	7	1	5	6	3	7	7	7	7	4
259	2	1	6	6	7	7	6	7	7	6	5	6	7	7	7	6	7	7	7	6	7	7	6	7	7	7	2	7	6	5	5	6	5	5	7	7	7	7	6	7
260	1	5	2	2	6	6	6	6	7	7	7	7	7	7	7	7	7	7	7	7	7	7	5	7	7	7	2	5	5	5	5	5	6	6	4	6	6	6	6	3
261	1	3	2	2	2	2	2	2	6	6	6	5	7	5	5	5	7	5	5	6	6	5	5	6	4	4	2	5	6	5	5	5	4	4	3	5	3	2	3	2
262	1	2	2	2	2	3	3	3	6	6	6	6	5	5	6	6	7	6	7	6	6	6	6	6	6	6	2	4	5	4	5	4	6	6	6	6	6	6	6	6
263	2	6	2	5	1	6	1	2	6	4	7	6	6	4	6	4	5	5	7	4	6	6	6	6	6	4	2	2	4	4	2	2	4	4	2	6	6	6	6	2
264	2	5	4	2	6	6	6	6	6	6	6	5	7	7	6	6	6	5	5	6	6	7	5	6	5	4	2	4	5	6	6	6	5	4	4	6	5	5	2	6
265	1	5	6	6	6	4	4	6	5	5	5	7	5	5	4	6	5	4	6	5	6	5	4	6	4	4	2	6	4	6	4	6	5	6	5	6	4	6	4	4
266	1	4	2	6	5	6	6	7	7	6	7	6	6	6	7	5	6	6	6	6	6	5	6	6	7	6	2	5	6	5	6	5	6	7	6	5	6	7	7	6
267	1	6	4	6	6	5	4	6	6	7	7	4	7	7	6	5	7	5	5	7	4	3	5	6	4	3	2	5	2	5	5	3	4	5	4	6	5	5	6	6
268	2	7	1	6	7	6	6	4	6	7	6	7	7	6	7	6	7	6	6	7	6	6	7	7	6	6	2	6	6	7	6	6	7	6	6	7	6	7	7	6
269	1	5	1	3	2	3	4	5	4	5	2	2	6	4	3	5	3	4	3	5	4	5	3	6	4	3	1	3	5	4	5	3	1	4	4	4	3	3	5	5
270	1	5	4	5	6	4	5	4	5	4	5	3	4	5	3	5	6	4	4	4	5	3	6	6	3	5	2	3	5	6	4	5	4	3	5	5	5	6	7	5
271	2	5	5	5	6	5	5	5	6	6	5	6	4	6	6	5	5	5	6	6	5	5	3	5	5	5	2	4	5	5	4	4	3	4	5	4	6	5	6	5
272	2	6	6	4	6	5	5	6	4	4	5	6	6	4	7	6	4	6	6	4	5	5	3	6	6	4	2	5	4	4	5	4	5	4	6	6	6	6	4	7
273	2	6	4	4	5	5	6	6	5	4	5	5	6	5	5	5	6	4	4	4	6	6	6	7	6	6	1	4	4	5	5	5	5	4	1	5	5	5	5	4
274	2	5	2	2	5	5	5	5	7	7	7	6	7	7	7	7	7	7	7	7	6	4	4	4	4	5	2	3	6	6	6	6	6	6	3	6	6	6	6	3
275	2	5	4	5	3	3	2	3	6	7	6	6	6	7	7	7	6	6	6	7	5	6	5	6	5	6	2	6	5	7	6	6	6	7	6	7	5	4	6	5
276	1	5	4	5	6	7	6	7	4	4	6	4	6	6	6	5	6	7	6	4	7	7	4	4	4	6	1	6	6	4	6	7	5	6	6	5	6	7	6	5
277	1	6	6	5	7	4	6	3	6	4	7	4	4	3	4	7	4	5	5	4	5	7	7	6	3	6	1	7	6	6	7	6	7	6	6	6	4	7	7	5
278	1	5	5	4	7	7	7	5	6	7	5	6	6	7	7	4	6	4	6	7	5	2	3	3	5	4	1	4	5	5	5	4	4	4	5	4	4	5	3	4
279	1	4	5	4	6	6	7	4	6	6	6	6	6	6	5	6	4	6	4	6	5	6	6	6	5	6	2	5	6	5	4	5	6	6	6	6	5	7	6	5
280	1	4	4	3	4	4	5	5	7	6	6	6	7	7	6	7	7	4	6	6	7	7	6	6	4	7	2	7	5	6	7	4	4	6	6	6	4	4	6	4
281	2	7	7	3	7	1	3	7	2	5	1	3	3	6	5	5	4	7	7	5	7	1	5	7	1	3	2	1	7	5	5	7	7	4	7	7	7	4	6	3
282	1	4	4	6	5	6	7	5	4	5	6	5	7	5	4	5	5	5	4	5	5	5	5	4	5	5	2	5	5	5	6	6	6	5	6	6	6	6	6	6
283	2	4	3	5	7	5	6	6	6	6	6	6	6	6	6	6	6	6	6	6	5	5	5	5	6	6	2	4	4	4	4	4	6	6	4	7	5	5	5	4
284	1	5	4	6	5	6	5	6	5	4	4	5	6	5	6	4	5	6	6	4	5	6	5	6	5	4	1	4	5	4	5	4	5	4	6	5	6	5	6	6
285	1	4	5	5	6	7	7	6	3	7	5	3	5	6	5	5	4	6	5	7	6	6	4	5	4	4	1	4	5	5	5	4	4	4	6	6	6	6	7	4
286	2	5	3	4	7	5	7	6	7	7	7	6	7	6	6	7	6	6	7	7	6	6	6	6	6	6	2	2	3	4	3	2	5	4	6	7	6	6	7	7
287	2	4	4	2	4	4	2	4	6	7	7	4	3	4	7	3	6	4	3	7	6	4	3	7	4	3	2	3	5	6	3	4	1	7	2	5	6	4	3	3
288	2	3	3	4	3	3	4	2	6	7	6	5	5	6	5	6	5	6	7	7	3	3	5	5	3	5	1	5	3	6	7	3	3	6	6	6	3	3	4	6
289	2	4	5	5	6	6	4	4	6	6	5	5	7	5	6	6	5	5	5	6	5	5	4	5	5	6	2	4	5	5	5	5	5	5	4	4	5	5	4	5
290	1	6	6	4	7	7	6	7	6	6	5	5	6	6	6	6	5	5	4	6	5	3	3	6	7	3	2	4	5	4	4	4	6	6	4	5	4	5	5	5
291	2	6	4	2	5	4	6	5	2	7	2	2	4	4	4	3	5	4	4	7	5	6	4	5	5	6	2	2	4	5	4	5	5	5	2	4	5	5	4	1
292	2	6	5	5	4	4	5	5	6	5	6	6	6	7	5	6	6	7	5	5	6	2	2	2	2	2	2	5	5	6	5	5	6	6	3	1	5	6	6	1
293	2	6	5	5	6	6	6	5	6	5	6	7	5	7	5	5	7	6	7	5	6	5	6	5	6	6	2	6	5	6	5	5	5	6	5	6	7	5	6	5
294	2	6	5	4	5	5	4	3	3	2	5	1	2	3	4	2	1	3	3	2	5	6	5	3	5	6	1	7	32	4	5	6	7	7	5	7	5	4	2	3
295	2	4	5	6	7	6	5	6	6	5	7	6	6	6	5	7	6	4	5	5	7	6	6	5	5	7	2	6	5	6	7	7	5	7	6	6	6	5	6	5
296	2	5	6	5	5	5	6	6	3	6	6	6	6	6	7	6	6	7	6	6	5	4	6	4	6	4	2	6	6	5	7	6	5	6	6	7	6	6	7	5
297	2	6	6	5	6	6	6	7	6	6	6	6	7	6	7	7	6	7	7	6	7	7	6	6	7	6	2	6	6	6	6	7	5	6	5	6	6	6	6	6
298	2	5	5	4	6	4	5	5	5	4	5	5	6	6	6	6	6	6	6	4	5	4	5	4	5	5	2	6	6	6	7	6	7	6	5	5	6	7	6	7
299	2	5	4	5	6	6	5	5	5	6	5	5	5	5	6	6	6	5	6	6	5	6	4	6	4	5	2	5	6	6	7	4	5	6	5	6	5	5	5	6
300	1	4	2	4	7	6	6	5	6	6	5	6	7	6	5	6	6	6	6	6	6	6	6	5	5	6	2	5	5	5	5	4	6	6	6	6	5	7	6	7
301	1	6	5	5	6	5	7	6	6	6	7	7	6	6	6	7	7	6	6	6	7	6	5	7	5	6	2	5	5	5	6	5	5	6	5	7	5	5	6	5
302	2	5	2	3	3	5	5	2	4	5	4	4	7	6	6	6	5	4	4	5	6	7	6	5	4	5	1	2	6	1	5	3	4	4	4	5	4	5	4	5
303	2	6	4	5	4	4	5	5	6	6	6	6	6	7	7	6	7	6	6	6	6	4	5	6	6	3	2	4	5	3	3	3	5	5	5	3	4	3	3	4
304	1	6	5	4	4	4	5	5	5	6	6	6	6	6	4	5	6	5	6	6	5	5	4	5	5	5	2	5	4	4	4	2	5	5	4	5	4	5	5	4
305	2	6	5	5	1	6	6	7	6	6	6	6	7	7	7	7	7	7	6	6	6	6	6	7	7	6	2	7	7	7	6	7	6	6	6	6	6	6	6	5
306	1	5	5	4	6	6	5	6	5	6	5	4	5	5	6	6	5	5	4	6	4	5	4	5	5	6	2	6	6	6	5	7	3	5	5	5	5	4	4	5
307	1	7	6	5	7	5	6	6	5	6	5	7	5	6	5	7	5	4	5	6	7	6	5	5	6	6	1	5	7	5	4	6	5	5	6	6	5	4	3	7
308	1	4	3	5	6	3	5	6	4	4	6	4	5	6	6	4	5	5	5	4	3	6	4	6	5	7	1	6	6	6	6	6	6	6	1	3	1	4	5	3
309	1	4	4	4	6	4	3	3	7	6	6	6	5	5	5	6	6	6	6	6	6	6	5	6	4	4	1	5	4	3	4	4	4	4	5	5	5	4	4	6
310	2	6	6	7	6	6	7	6	7	3	6	6	7	6	6	7	6	6	5	3	6	6	7	6	6	6	2	6	6	6	7	7	6	7	6	7	6	7	6	5
311	2	7	6	5	6	3	7	2	5	7	7	6	5	6	4	7	4	6	7	7	7	7	6	6	7	6	2	4	6	2	7	3	6	7	6	7	6	5	7	6
312	1	6	5	6	6	6	6	6	5	6	6	6	6	5	6	6	6	6	5	6	6	7	5	5	5	5	2	5	7	5	6	6	5	6	5	4	5	5	6	5
313	1	6	6	5	5	5	6	6	7	3	6	6	7	6	5	6	6	6	5	3	6	6	7	6	6	6	1	6	6	6	7	7	6	7	6	7	6	7	6	5
314	2	4	4	4	5	5	5	4	5	5	6	5	5	6	6	7	6	5	5	5	7	5	5	6	5	5	1	5	5	5	5	5	4	5	4	6	5	6	6	5
315	1	6	6	4	4	4	6	6	6	6	6	3	7	7	3	6	1	7	7	6	6	6	7	6	6	6	1	6	6	6	7	7	6	7	6	7	6	7	6	5
316	1	6	6	6	6	6	6	4	7	3	5	6	7	6	6	6	6	6	5	3	6	6	7	6	6	6	1	6	6	6	7	7	6	7	6	7	6	7	6	5
317	1	5	5	6	6	7	7	5	4	4	5	5	5	5	4	6	7	5	4	4	6	5	5	5	5	3	2	4	4	5	5	7	4	5	6	5	2	5	4	7
318	2	5	5	6	6	6	5	5	6	6	6	6	6	6	6	6	7	5	6	6	6	6	6	6	6	6	2	5	6	6	6	5	6	6	6	7	6	6	7	6
319	2	6	4	6	6	7	6	7	5	7	6	7	6	4	5	4	4	5	4	7	4	3	5	4	5	6	2	4	6	7	6	6	5	4	4	7	6	6	7	7
320	1	6	5	6	7	6	6	6	5	5	6	6	5	5	6	6	5	5	5	5	6	6	5	6	6	6	2	6	5	5	6	6	6	5	5	6	6	6	6	6
321	1	7	5	6	6	6	7	6	5	5	6	5	5	6	5	6	6	6	6	5	6	6	6	7	5	7	1	5	7	7	6	6	5	6	5	6	6	5	6	7
322	2	6	6	6	5	6	6	5	5	6	6	5	5	6	6	6	6	7	6	6	6	6	6	7	6	5	2	5	6	7	6	7	6	6	6	7	6	5	6	7
323	2	4	5	3	5	2	5	5	4	3	4	4	4	5	5	4	4	4	5	3	4	3	3	5	4	4	2	2	2	2	1	2	2	2	3	3	3	4	4	3
324	1	7	5	6	7	6	7	6	7	7	5	6	7	7	7	7	5	7	7	7	3	5	3	7	7	3	2	7	7	6	6	7	7	7	7	5	5	6	7	7
325	1	7	5	6	7	6	7	6	7	7	6	6	4	7	7	7	7	7	7	7	4	5	4	7	6	3	1	6	7	6	7	7	6	7	7	5	5	5	7	7
326	2	5	5	5	6	6	5	6	6	6	6	6	6	7	7	7	6	5	6	6	5	7	3	6	5	6	2	6	6	6	7	3	6	6	6	6	6	7	6	5
327	2	5	3	4	3	4	3	4	5	5	5	6	5	6	6	5	6	5	5	5	5	5	6	6	6	5	2	6	5	5	5	6	6	5	5	5	6	6	6	5
328	1	5	7	3	7	6	6	7	5	4	3	4	5	5	6	4	7	6	5	4	5	6	3	6	6	4	2	5	5	6	6	3	4	5	5	5	6	7	6	5
329	1	5	5	4	5	6	6	6	5	5	6	6	6	5	5	5	7	6	5	5	6	6	6	6	6	6	2	3	3	3	6	3	7	6	4	6	6	6	6	6
330	2	6	5	4	6	6	6	4	4	4	5	4	6	5	5	5	6	5	5	4	6	5	6	6	6	5	2	6	7	6	6	6	6	7	6	6	6	6	6	4
331	2	6	5	4	4	6	6	6	5	5	5	5	5	6	5	5	5	5	5	5	5	6	6	6	6	6	2	6	6	6	6	4	7	7	6	6	5	6	6	6
332	2	5	2	5	6	6	5	5	6	6	6	6	6	7	7	6	6	6	6	6	6	5	6	6	5	5	2	5	2	2	6	4	6	6	6	6	6	7	7	6
333	1	6	6	6	6	6	6	6	7	6	4	7	6	7	6	5	6	5	3	6	6	6	5	6	7	6	1	3	7	6	6	7	7	6	7	6	6	6	7	7
334	1	6	6	6	6	6	6	6	6	6	4	7	7	7	6	6	1	7	7	6	6	6	6	7	6	7	1	7	6	6	6	3	6	6	7	6	6	6	7	7
335	1	6	6	6	5	6	6	6	6	7	7	7	7	7	6	5	7	6	6	7	6	5	7	5	6	5	1	6	7	7	6	5	6	7	5	6	5	6	5	5
336	1	6	6	6	6	6	6	6	6	6	6	6	6	6	6	6	6	7	6	6	6	6	6	6	6	6	1	6	6	7	7	6	6	6	6	6	6	6	6	6
337	1	6	6	7	6	6	7	6	5	7	6	7	6	7	6	7	6	7	1	7	6	6	6	7	6	7	1	7	6	6	6	3	6	6	7	6	6	6	7	7
338	1	6	6	7	6	6	7	6	1	5	6	3	5	3	7	6	7	6	6	5	6	6	6	7	6	7	1	7	6	6	6	3	6	6	7	6	6	6	7	7
339	1	6	6	7	6	6	7	6	7	3	6	6	7	6	6	7	6	6	5	3	6	6	7	6	6	6	1	6	6	6	7	7	6	7	6	7	6	7	6	5
340	1	6	6	7	6	6	7	6	5	7	6	7	6	7	3	6	6	7	1	7	6	6	7	6	6	6	1	6	6	6	6	7	7	6	6	7	6	7	6	5
341	1	6	6	6	6	6	6	6	5	6	5	5	5	6	7	6	7	6	7	6	7	7	6	7	6	6	2	5	6	6	7	5	3	6	5	6	6	5	6	6
342	1	6	6	6	6	6	6	6	6	7	5	5	5	5	6	5	5	5	5	7	7	7	6	7	7	7	2	3	5	5	5	4	3	2	6	6	6	7	6	6
343	1	7	5	6	6	3	5	5	7	7	7	7	7	6	6	7	6	7	6	7	6	6	5	5	6	6	2	7	6	5	6	6	5	6	6	7	7	6	7	6
344	1	5	4	5	6	6	5	7	7	7	6	6	7	7	7	7	7	6	7	7	7	7	7	7	7	7	1	7	7	7	7	5	6	6	6	7	6	6	6	7
345	2	6	4	7	4	4	6	7	7	7	7	7	7	5	7	7	6	6	6	7	4	7	7	6	6	6	2	1	5	5	6	7	7	7	6	6	6	6	6	4
346	2	6	6	6	7	6	7	6	4	6	4	6	5	7	5	5	6	6	4	6	7	7	6	7	4	7	2	5	4	4	5	6	6	6	6	5	6	6	6	7
347	2	5	5	4	4	4	4	4	4	6	6	6	7	6	6	7	7	7	6	6	4	4	4	4	4	4	2	4	4	4	4	4	3	2	4	4	4	4	4	4
348	2	6	6	6	6	6	6	6	6	6	6	6	6	6	6	6	6	6	6	6	6	6	6	6	6	6	2	7	7	4	4	6	4	4	6	6	6	6	6	6
349	1	7	5	6	7	6	7	6	6	6	6	5	6	5	6	7	6	5	6	6	7	3	5	3	6	5	2	6	6	6	5	7	5	4	4	5	6	6	6	6
350	1	6	5	4	5	4	6	6	6	6	5	5	6	7	6	7	6	6	6	6	5	5	5	6	4	5	2	6	6	5	5	5	4	5	4	5	6	6	6	6
351	2	5	3	4	5	4	4	5	6	7	7	7	6	7	6	6	7	7	6	7	7	7	6	6	6	7	2	7	7	7	6	5	6	7	5	7	7	7	7	6
352	1	6	6	6	6	5	5	4	7	7	7	7	7	7	7	7	7	7	7	7	2	1	2	2	6	1	2	5	1	1	2	1	6	6	6	6	6	6	6	6
353	1	6	6	6	6	6	5	6	6	7	6	7	6	7	7	7	6	7	7	7	5	6	5	7	6	6	2	6	6	6	6	4	7	6	6	7	6	6	5	6
354	1	6	5	7	7	5	5	6	6	7	6	7	6	6	6	6	6	6	6	7	5	6	5	5	6	7	2	6	6	6	6	4	6	7	6	6	5	7	6	6
355	2	5	5	5	6	6	7	5	6	7	7	6	7	7	7	7	7	6	7	7	7	7	6	6	7	7	2	6	5	5	6	6	6	6	5	7	6	6	5	7
356	2	6	5	5	4	6	6	7	7	5	7	5	7	6	6	7	6	7	6	5	6	6	6	7	5	6	2	7	7	7	7	7	6	5	6	6	6	6	6	5
357	1	5	5	5	6	6	6	6	6	6	6	6	7	7	7	7	6	6	6	6	7	7	7	7	7	7	2	6	6	6	6	7	5	5	7	7	7	7	7	7
358	2	5	6	5	4	4	4	5	4	5	4	6	6	6	6	4	6	3	5	5	6	7	6	7	6	6	2	5	6	6	6	6	5	6	5	5	6	6	5	6
359	2	5	5	5	6	5	5	5	7	7	7	6	7	5	5	7	7	6	7	7	7	6	6	6	5	7	2	6	6	5	5	5	4	5	5	6	6	6	6	6
360	2	4	4	5	5	6	5	5	5	5	4	6	6	5	6	6	5	6	6	5	6	6	7	6	5	6	2	6	4	5	4	5	5	5	5	6	5	5	6	6
361	2	4	5	6	6	4	6	5	7	6	6	5	6	5	5	6	6	6	6	6	5	5	5	6	5	6	2	5	5	4	5	5	5	4	4	6	5	5	5	5
362	2	5	5	5	5	5	7	7	7	7	7	6	6	7	7	7	6	7	6	7	7	7	6	6	6	6	2	6	6	6	6	6	7	7	6	6	6	6	6	5
363	2	7	6	5	7	7	6	5	6	7	5	6	7	6	6	6	7	5	5	7	6	6	7	7	7	6	2	6	6	6	7	7	6	7	6	6	6	6	5	6
364	2	6	7	6	7	7	7	6	7	6	7	6	6	5	6	7	5	7	5	6	6	6	7	6	7	6	2	6	7	7	6	7	6	7	6	7	7	5	6	6
365	1	7	6	5	7	7	7	5	6	7	7	7	6	7	7	7	7	6	5	7	7	7	7	7	6	7	2	7	7	7	7	7	6	5	6	6	7	7	7	7
366	1	6	3	5	6	5	5	3	7	6	6	7	4	5	6	5	7	6	5	6	6	6	7	6	5	5	2	5	6	7	5	7	7	5	6	7	6	5	6	7
367	2	6	5	5	3	7	5	3	5	6	4	5	4	7	7	7	6	6	6	6	5	6	7	4	6	6	2	6	4	6	7	3	5	7	7	5	4	6	7	7
368	2	5	5	2	3	6	2	3	6	7	6	7	7	7	7	1	6	1	5	7	3	2	1	7	3	5	2	5	6	7	3	5	7	2	2	6	5	2	5	6
369	1	7	6	6	7	6	5	6	6	6	7	6	7	7	7	7	6	6	6	6	6	7	7	7	6	6	2	7	7	7	7	6	6	6	5	6	7	7	7	6
370	1	7	6	6	7	7	6	7	7	6	5	6	6	6	7	7	7	7	7	6	7	7	6	7	7	7	1	7	6	5	5	6	5	5	7	7	7	7	6	7
371	1	6	5	5	5	6	4	4	6	7	6	6	5	6	5	5	6	5	5	7	5	6	5	6	6	6	2	5	5	5	6	5	5	6	5	6	6	5	6	7
372	2	6	5	4	4	5	6	5	5	4	7	5	5	7	7	7	5	3	4	4	6	5	4	5	5	7	1	5	5	6	7	5	6	6	6	7	7	7	5	6
373	1	7	5	6	6	5	6	7	7	6	6	7	6	4	6	6	7	6	7	6	7	7	6	6	5	6	1	6	5	5	6	7	6	5	6	7	7	6	7	6
374	1	6	6	7	6	6	7	7	6	7	5	5	7	6	6	7	5	4	5	7	6	6	7	6	6	7	2	6	5	5	7	7	7	6	3	6	7	6	6	6
375	1	6	6	7	6	6	7	7	4	7	5	4	5	6	7	5	4	7	7	7	6	6	7	6	6	7	2	6	5	5	7	7	7	6	3	6	7	6	6	6
376	1	6	6	6	6	6	7	6	6	6	6	6	6	7	6	6	6	6	6	6	6	6	7	6	6	7	1	6	5	5	7	7	7	6	7	7	6	6	1	6
377	1	6	7	6	5	7	7	5	5	7	1	6	6	6	6	7	6	6	7	7	6	7	6	6	7	7	1	5	6	4	5	7	6	7	6	5	7	5	7	7
378	2	6	7	7	7	7	6	7	7	7	6	7	6	7	7	6	7	6	6	7	6	6	7	6	6	7	2	7	7	7	7	7	5	6	5	6	7	7	7	4
379	1	6	5	6	6	6	5	5	6	7	7	7	6	7	7	6	7	7	7	7	7	7	7	7	7	7	2	7	7	7	7	7	7	7	7	7	6	7	7	7
380	1	7	7	6	7	6	7	6	6	6	6	6	7	6	7	5	7	7	7	6	6	6	6	6	7	7	2	7	7	7	7	7	7	7	7	7	6	7	7	6
381	1	7	6	4	7	7	7	6	7	7	6	7	6	6	6	6	6	6	7	7	7	7	7	7	6	6	2	7	7	7	6	7	5	5	7	6	6	7	7	6
382	1	7	6	4	7	7	7	6	7	7	6	7	6	6	6	6	6	6	7	7	7	7	7	7	6	6	2	7	7	7	6	7	5	5	7	6	6	7	7	6
383	2	6	6	7	6	6	7	6	6	7	5	5	7	6	6	7	5	4	5	7	6	6	7	6	6	7	1	6	5	5	7	7	7	6	3	6	7	6	6	6
384	2	6	6	7	6	6	7	6	7	7	5	4	7	6	6	6	6	6	7	7	6	6	6	6	6	7	1	6	5	5	7	7	7	6	3	6	7	6	6	6
385	1	6	6	7	6	6	7	6	6	7	5	5	7	6	6	7	5	4	5	7	6	7	7	6	7	7	2	6	5	5	7	7	7	7	3	6	7	6	6	6
386	2	7	3	7	3	7	7	7	5	7	6	6	5	6	4	5	7	5	6	7	6	7	1	7	7	5	2	6	7	6	7	7	7	6	7	7	6	7	6	6
387	2	4	5	4	4	5	5	6	5	2	7	4	4	1	3	4	7	3	4	2	1	1	1	1	1	2	2	3	2	2	1	3	2	1	3	5	6	6	6	3
388	1	5	5	3	5	7	1	3	6	1	1	1	3	3	6	4	5	3	4	1	1	5	3	7	2	5	1	6	5	3	2	1	3	3	4	5	3	1	1	7
389	2	4	7	5	6	7	4	4	7	7	7	4	7	6	7	6	5	6	6	7	5	4	7	5	4	5	2	5	7	5	6	7	6	7	4	4	6	7	7	6
390	2	2	2	6	2	2	7	5	5	5	5	5	2	4	4	2	2	2	5	5	2	2	2	5	2	1	2	4	5	5	5	3	5	1	5	2	5	5	2	2
391	1	2	2	3	4	4	5	5	7	7	7	7	7	7	7	7	7	7	7	7	5	5	5	3	3	5	1	5	6	4	6	3	5	5	6	5	7	6	7	5
392	2	7	2	4	4	6	5	5	7	4	3	6	7	7	7	4	7	4	7	4	3	3	4	6	4	7	2	4	7	6	6	5	7	6	3	5	6	7	7	3
393	2	4	5	5	6	4	6	6	6	6	7	6	6	6	6	6	6	6	7	6	6	6	5	7	5	7	2	5	5	6	7	6	7	7	4	7	5	5	7	6
394	2	4	5	5	6	4	6	6	7	7	7	6	6	7	7	7	7	6	6	7	6	6	5	7	5	6	2	5	5	6	7	6	7	7	4	7	6	7	7	6
395	1	2	4	4	6	6	4	5	3	5	2	4	6	5	7	4	5	5	5	5	5	4	5	5	2	6	1	3	5	5	4	1	5	3	5	4	6	5	6	5
396	1	6	4	6	6	6	7	7	5	6	5	6	7	6	6	6	6	6	5	6	6	6	5	5	5	7	2	5	7	6	7	7	7	7	7	7	7	6	6	7
397	2	4	6	5	6	6	6	5	7	7	6	6	6	6	6	5	7	6	6	7	6	6	6	6	6	6	2	6	6	6	5	6	6	6	4	5	6	6	6	4
398	2	6	6	6	7	5	6	5	7	7	7	6	7	7	7	7	7	6	6	7	7	4	7	6	6	4	2	7	6	5	7	6	5	5	6	7	6	5	7	7
399	1	1	1	1	6	1	4	5	7	7	2	4	6	7	7	4	4	5	7	7	7	6	6	7	6	7	2	4	5	3	4	5	6	6	3	4	3	3	5	5
400	2	7	7	5	7	7	7	7	7	7	7	7	7	7	7	7	6	7	7	7	7	7	7	7	6	7	2	6	7	7	7	7	7	7	7	7	7	7	7	7
401	1	1	1	1	1	7	7	7	3	3	7	6	6	4	3	5	6	5	1	3	3	5	6	3	5	7	1	1	7	1	3	6	5	6	7	1	4	7	7	7
402	2	5	4	5	7	6	7	7	7	7	7	6	7	7	7	7	7	7	6	7	7	7	6	6	6	7	2	5	6	7	6	3	3	5	5	5	6	7	7	5
403	1	6	5	5	6	6	5	6	5	6	7	5	6	6	5	6	5	7	5	6	6	6	5	6	6	6	2	5	6	7	6	6	5	5	4	7	7	7	7	7
404	1	4	5	5	7	5	6	7	6	6	6	6	6	6	6	6	7	6	6	6	7	7	7	7	4	6	2	4	4	4	4	4	5	5	6	7	6	7	6	4
405	2	6	5	5	6	7	7	6	5	6	7	6	6	6	6	6	7	6	6	6	6	6	5	7	7	6	2	6	7	7	7	6	6	6	6	7	7	7	7	7
406	1	1	1	1	6	2	6	4	7	7	6	7	6	6	7	6	7	6	6	7	6	6	5	7	6	6	2	5	6	5	6	6	6	7	5	6	4	5	6	5
407	1	6	5	4	5	4	5	6	4	4	5	5	4	6	5	4	5	5	5	4	5	5	4	5	5	5	2	4	4	4	4	4	4	4	5	6	6	6	6	5
408	1	5	7	5	7	5	6	5	5	6	6	6	5	7	7	5	5	5	5	6	5	7	5	7	6	6	2	7	7	5	7	5	6	6	5	6	5	7	5	7
409	2	4	4	4	5	4	3	5	4	5	4	3	3	5	3	3	2	4	4	5	4	1	1	3	4	3	2	2	3	4	2	3	2	4	5	4	4	5	4	5
410	1	5	6	7	7	7	6	5	7	6	6	7	5	7	6	6	7	7	6	6	5	6	6	7	5	6	1	7	6	7	6	4	7	6	4	6	5	6	6	6
411	2	6	6	6	5	6	6	6	5	5	5	6	5	5	5	5	5	5	5	5	7	6	6	6	7	6	2	5	5	5	5	5	5	5	7	7	7	6	6	7
412	2	2	5	6	7	4	3	3	1	2	7	4	7	4	4	6	2	3	1	2	5	5	5	6	6	7	2	5	5	6	6	5	7	7	6	7	7	4	4	7
413	1	5	5	5	5	5	6	6	6	4	4	6	5	5	5	5	5	5	5	4	6	5	4	5	4	5	1	5	5	6	5	5	6	5	4	6	6	4	5	5
414	1	5	5	4	6	4	7	6	7	7	7	4	7	7	6	6	4	4	6	7	6	6	4	6	4	6	2	4	6	6	6	4	7	4	7	4	7	5	7	7
415	2	6	5	6	7	6	4	5	7	6	7	6	5	7	7	6	6	7	5	6	6	5	5	5	5	4	2	7	4	6	7	5	5	7	5	7	6	7	7	6
416	2	6	4	6	4	6	6	5	7	7	6	4	7	6	6	6	6	6	6	7	6	6	7	7	6	6	2	5	6	3	6	4	6	6	6	6	7	6	7	7
417	2	6	3	3	7	3	6	4	5	5	5	4	7	7	5	6	5	5	7	5	7	5	5	6	7	7	2	6	6	6	5	7	5	6	6	6	7	7	6	7
418	1	4	2	1	2	4	6	4	7	7	7	7	7	7	7	7	7	7	7	7	6	5	3	6	4	4	2	2	2	3	4	3	6	6	2	2	3	2	4	1
419	2	7	5	6	7	7	5	6	4	7	7	4	6	4	4	4	5	7	6	7	7	5	6	5	7	7	2	5	6	5	6	6	5	5	5	5	7	5	6	7
420	1	6	5	6	5	5	5	6	6	6	5	6	6	6	5	6	6	6	6	6	6	5	6	5	6	7	1	6	7	6	5	5	6	6	5	1	6	5	6	5
421	2	1	4	5	5	5	7	6	6	6	3	4	5	5	6	7	6	7	7	6	6	4	5	7	5	1	2	1	3	4	4	2	5	4	1	5	7	7	7	1
422	2	1	4	5	6	1	7	6	7	6	3	5	6	5	5	4	6	7	7	6	6	4	5	7	5	1	2	1	3	4	4	2	5	4	1	5	7	7	7	1
423	1	5	4	2	4	5	5	5	5	5	5	3	6	4	4	6	4	5	5	5	6	5	4	5	5	6	2	4	4	5	4	4	4	5	5	6	6	7	7	5
424	1	5	5	5	6	6	7	5	5	4	4	5	5	4	5	7	5	5	5	4	6	4	3	7	5	7	2	5	5	5	5	4	5	5	3	4	2	2	2	7
425	2	6	5	4	7	7	5	6	6	6	7	6	7	7	7	6	6	5	7	6	6	5	4	7	6	7	2	5	4	5	7	7	7	6	5	7	6	7	5	6
426	1	7	6	6	5	7	5	7	7	5	7	5	6	7	6	6	7	5	5	5	6	6	6	6	7	7	2	6	7	6	6	7	7	6	6	7	6	5	7	6
427	2	6	7	6	7	6	5	4	6	7	5	6	7	7	6	7	5	7	5	7	6	7	6	5	6	6	2	7	6	5	6	6	5	6	6	6	7	6	7	5
428	1	6	7	5	6	6	5	5	7	7	6	7	5	6	7	5	6	5	6	7	6	7	5	6	7	5	2	6	5	6	5	5	6	7	6	7	6	5	5	7
429	2	6	5	6	7	7	7	6	6	6	7	6	6	7	7	6	7	7	7	6	6	5	6	6	6	6	2	5	6	6	7	6	6	6	6	7	6	6	7	6
430	2	7	6	5	7	5	6	7	4	6	7	7	5	6	4	6	7	7	7	6	7	4	1	2	3	2	2	7	6	4	7	5	7	4	5	5	6	7	6	6
431	2	6	6	5	6	6	5	6	6	6	6	6	6	6	6	7	6	6	6	6	7	7	6	6	6	6	2	6	7	6	6	7	6	6	7	6	6	6	6	6
432	1	7	2	6	4	5	7	4	4	4	3	5	3	4	3	3	4	5	4	4	7	6	6	6	4	2	2	4	5	5	5	4	3	3	5	5	6	6	7	7
433	2	7	7	7	7	7	6	7	6	7	5	7	7	7	6	6	7	7	7	7	5	5	5	5	7	7	2	5	6	6	6	6	6	7	3	5	3	4	5	5
434	2	3	2	1	3	1	3	1	1	3	1	6	1	2	1	2	3	3	3	3	2	3	3	2	2	2	2	5	3	2	5	4	5	2	3	2	1	7	3	3
435	2	5	6	6	3	3	2	2	4	7	5	5	5	4	5	7	5	5	4	7	7	7	6	7	7	5	1	1	1	1	2	1	3	3	6	7	7	5	2	6
436	1	5	6	5	6	4	5	4	6	7	5	4	6	6	6	4	5	5	7	7	7	6	5	5	6	4	2	6	4	5	5	7	5	5	6	5	6	5	6	6
437	2	5	4	4	4	5	5	4	7	6	6	6	6	6	5	5	6	6	6	6	7	6	4	6	5	5	2	4	5	4	4	4	5	4	5	6	6	6	6	3
438	1	4	7	5	6	6	7	4	7	7	7	7	7	6	7	5	7	6	6	7	6	6	5	5	4	5	1	5	6	6	7	6	7	6	5	6	6	5	6	5
439	2	4	6	4	7	7	6	5	3	4	5	5	4	6	4	4	6	4	4	4	5	7	6	6	5	4	2	2	2	3	4	4	4	3	6	6	4	6	7	7
440	2	6	6	6	6	6	6	6	6	6	6	6	6	6	6	6	6	6	6	6	6	6	6	6	6	6	2	6	6	6	6	6	6	6	6	6	6	6	6	6
441	2	6	5	7	6	5	6	5	6	5	6	6	6	6	5	3	5	4	4	5	7	5	7	6	5	6	1	4	6	5	6	4	6	4	7	6	7	6	5	7
442	2	4	4	7	7	7	7	7	7	7	6	6	7	6	6	4	6	5	5	7	4	4	4	4	4	4	2	7	7	4	4	7	5	5	7	6	7	7	7	7
443	1	6	7	7	6	7	6	7	6	7	6	5	7	6	7	6	7	6	6	7	6	6	7	6	5	7	1	5	7	5	7	5	6	7	6	6	6	7	6	7
444	2	6	3	4	3	5	6	6	7	7	7	6	7	7	7	7	7	7	7	7	7	7	7	7	7	7	2	5	5	5	6	6	6	6	7	7	7	7	7	7
445	2	6	3	3	3	2	2	2	5	5	6	6	6	6	6	5	6	6	5	5	5	5	5	6	6	5	2	3	4	4	4	7	5	5	7	7	7	7	7	7
446	1	6	5	6	7	7	6	6	7	5	7	7	6	6	6	6	7	6	5	5	7	6	5	6	6	6	2	6	6	7	6	6	6	7	6	7	7	7	5	4
447	1	7	5	4	5	6	7	5	5	6	6	6	5	6	6	5	4	7	6	6	7	6	5	7	5	6	2	5	5	5	6	5	5	6	5	7	5	6	5	5
448	1	7	5	7	4	7	7	6	7	6	7	7	5	6	5	4	7	6	7	6	6	6	7	5	5	7	2	5	5	5	6	5	5	6	5	7	5	6	4	6
449	2	5	6	6	7	7	7	6	5	5	3	6	7	7	7	7	2	6	6	5	7	7	6	7	6	7	2	7	7	7	7	7	6	7	6	7	7	6	5	5
450	1	6	5	7	6	7	7	6	7	5	5	7	6	6	4	7	6	6	5	5	6	7	5	6	5	7	2	6	6	5	7	7	5	7	6	6	7	6	7	7
451	2	7	7	6	7	6	7	6	7	5	5	7	6	7	6	6	6	7	6	5	7	6	7	6	7	7	1	7	6	7	6	7	6	7	6	7	7	7	7	6
452	1	7	7	7	5	5	5	5	7	7	7	7	6	6	6	7	6	6	6	7	7	7	7	7	7	7	2	6	6	6	7	6	4	4	5	6	6	6	6	5
453	2	7	7	4	7	5	7	6	6	6	5	5	5	7	7	7	6	6	6	6	7	5	7	7	6	7	1	7	5	6	5	6	6	7	7	7	7	7	7	7
454	2	7	4	6	5	6	7	7	6	6	7	6	5	6	7	6	5	5	5	6	6	7	5	6	7	6	2	4	7	6	6	4	6	5	7	6	7	7	6	5
455	2	6	6	6	6	5	5	5	7	6	7	6	6	6	6	7	6	6	7	6	6	5	6	6	6	5	2	5	6	5	6	5	7	6	6	6	6	6	6	7
456	2	6	5	7	7	7	7	7	6	6	6	6	6	6	6	6	6	6	6	6	7	6	7	6	6	6	2	7	7	7	7	5	4	3	4	4	3	3	4	3
457	2	6	5	6	6	6	6	6	6	6	7	7	7	6	6	6	7	7	6	6	6	6	6	7	7	7	2	6	6	5	5	7	5	6	5	7	7	7	7	7
458	2	7	7	7	6	6	6	6	7	7	7	7	7	7	7	7	7	7	7	7	7	7	7	7	7	7	2	7	7	7	7	6	7	7	7	7	7	7	7	7
459	2	7	6	5	5	5	5	5	6	7	6	6	7	7	7	7	7	7	6	7	7	5	7	7	7	7	2	6	6	6	6	7	6	6	7	6	6	6	7	6
460	1	4	4	7	7	7	6	7	5	7	5	5	7	5	2	5	7	7	5	7	5	5	5	6	6	4	2	5	7	5	5	5	5	7	7	7	6	7	7	6
461	1	7	1	7	6	7	7	7	7	7	2	4	7	7	7	7	7	7	7	7	6	7	7	7	5	5	2	6	5	4	4	7	2	7	7	7	7	7	7	6
462	2	4	6	4	7	7	6	5	3	4	5	5	4	6	4	4	6	4	4	4	5	7	6	6	5	4	2	2	2	3	4	4	4	3	6	6	4	6	7	7
463	2	6	6	6	6	6	6	6	6	6	6	6	6	6	6	6	6	6	6	6	6	6	6	6	6	6	2	6	6	6	6	6	6	6	6	6	6	6	6	6
464	2	6	5	7	6	5	6	5	6	5	6	6	6	6	5	3	5	4	4	5	7	5	7	6	5	6	1	4	6	5	6	4	6	4	7	6	7	6	5	7
465	2	4	4	7	7	7	7	7	7	7	6	6	7	6	6	4	6	5	5	7	4	4	4	4	4	4	2	7	7	4	4	7	5	5	7	6	7	7	7	7
466	1	6	7	7	6	7	6	7	6	7	6	5	7	6	7	6	7	6	6	7	6	6	7	6	5	7	1	5	7	5	7	5	6	7	6	6	6	7	6	7
467	2	6	3	4	3	5	6	6	7	7	7	6	7	7	7	7	7	7	7	7	7	7	7	7	7	7	2	5	5	5	6	6	6	6	7	7	7	7	7	7
468	2	6	3	3	3	2	2	2	5	5	6	6	6	6	6	5	6	6	5	5	5	5	5	6	6	5	2	3	4	4	4	7	5	5	7	7	7	7	7	7
469	1	6	5	6	7	7	6	6	7	5	7	7	6	6	6	6	7	6	5	5	7	6	5	6	6	6	2	6	6	7	6	6	6	7	6	7	7	7	5	4
470	1	7	5	4	5	6	7	5	5	6	6	6	5	6	6	5	4	7	6	6	7	6	5	7	5	6	2	5	5	5	6	5	5	6	5	7	5	6	5	5
471	1	7	5	7	4	7	7	6	7	6	7	7	5	6	5	4	7	6	7	6	6	6	7	5	5	7	2	5	5	5	6	5	5	6	5	7	5	6	4	6
472	2	4	6	4	7	7	6	5	3	4	5	5	4	6	4	4	6	4	4	4	5	7	6	6	5	4	2	2	2	3	4	4	4	3	6	6	4	6	7	7
473	2	6	6	6	6	6	6	6	6	6	6	6	6	6	6	6	6	6	6	6	6	6	6	6	6	6	2	6	6	6	6	6	6	6	6	6	6	6	6	6
474	2	6	5	7	6	5	6	5	6	5	6	6	6	6	5	3	5	4	4	5	7	5	7	6	5	6	1	4	6	5	6	4	6	4	7	6	7	6	5	7
475	2	4	4	7	7	7	7	7	7	7	6	6	7	6	6	4	6	5	5	7	4	4	4	4	4	4	2	7	7	4	4	7	5	5	7	6	7	7	7	7
476	1	6	7	7	6	7	6	7	6	7	6	5	7	6	7	6	7	6	6	7	6	6	7	6	5	7	1	5	7	5	7	5	6	7	6	6	6	7	6	7
477	2	6	3	4	3	5	6	6	7	7	7	6	7	7	7	7	7	7	7	7	7	7	7	7	7	7	2	5	5	5	6	6	6	6	7	7	7	7	7	7
478	2	6	3	3	3	2	2	2	5	5	6	6	6	6	6	5	6	6	5	5	5	5	5	6	6	5	2	3	4	4	4	7	5	5	7	7	7	7	7	7
479	1	6	5	6	7	7	6	6	7	5	7	7	6	6	6	6	7	6	5	5	7	6	5	6	6	6	2	6	6	7	6	6	6	7	6	7	7	7	5	4
480	1	7	5	4	5	6	7	5	5	6	6	6	5	6	6	5	4	7	6	6	7	6	5	7	5	6	2	5	5	5	6	5	5	6	5	7	5	6	5	5
481	1	7	5	7	4	7	7	6	7	6	7	7	5	6	5	4	7	6	7	6	6	6	7	5	5	7	2	5	5	5	6	5	5	6	5	7	5	6	4	6
482	2	5	6	6	7	7	7	6	5	5	3	6	7	7	7	7	2	6	6	5	7	7	6	7	6	7	2	7	7	7	7	7	6	7	6	7	7	6	5	5
